# Supplementary material for: A New Method for Revision of Encapsulated Blebs after Trabeculectomy: Combination of Standard Bleb Needling with Transconjunctival Scleral Flap Sutures Prevents Early Postoperative Hypotony
Source: PLoS One. 2016 Jun 17;11(6):e0157320. doi: 10.1371/journal.pone.0157320 (PMC4912104; doi:10.1371/journal.pone.0157320)
Supplement: S1 File — IOP of both study groups preoperatively, one day, one week and one month after the bleb revision. Presented are also the mean and the standard deviation of each group. (XLSX) [file pone.0157320.s001.xlsx]

## Sheet: Blatt1
OP Method	IOP PreOP	IOP Day 1 PostOP	IOP Day 7 PostOP	IOP 1 Month PostOP
Needling	25	12	15	20
Needling	28	2	12	8
Needling	24	10	19	12
Needling	26	8	7	10
Needling	20	9	8	13
Needling	24	1	3	5
Needling	22	1	3	16
Needling	21	5	5	6
Needling	19	31	25	25
Needling	27	18		19
Needling	22	5	17	3
Needling	18	1	2	12
Needling	23	8	11	12
Needling	14	12	31	15
Needling	20	5	6	9
Needling	26	7	10	10
Needling	22	28	21	21
Needling	19	2	4
Needling	18	2	2	10
Needling	18	4	4
Needling	24	9
Needling	11	7	12
Needling	14	30	10	32
Needling + Sutures	18	20	3	6
Needling + Sutures	11	20	13	20
Needling + Sutures	18	20	10	9
Needling + Sutures	22	14	9	9
Needling + Sutures	30	23	9	7
Needling + Sutures	15	17	11	11
Needling + Sutures	17	5	8	21
Needling + Sutures	18	4		10
Needling + Sutures	29	14	16	17
Needling + Sutures	27	11	4	18
Needling + Sutures	26	46	34
Needling + Sutures	20	9
Needling + Sutures	35	15	11	12
Needling + Sutures	25	20	12
Needling + Sutures	25	11	5	18
Needling + Sutures	17	13	9	20
Needling + Sutures	26	22	11	10
Needling + Sutures	17	18	3	9
Needling + Sutures	21	22	13	15
Needling + Sutures	12	10	14	8
Needling + Sutures	42	15	7	20
Needling + Sutures	24	18	15	14
Needling + Sutures	33	11	14	14

## Sheet: Blatt2
Mean	PreOP	Day 1	Day 7	Month 1
Needling	22.96	9.43	10.81	13.58
Needling + Sutures	21.09	16.43	11	13.4
SD	PreOP	Day 1	Day 7	Month 1
Needling	7.57	9.05	8.03	7.24
Needling + Sutures	4.37	8.35	6.5	4.93
